# Supplementary material for: Comparison of Deep SMAS Lift and MACS in Facelift: A Meta-Analysis
Source: Medicina (Kaunas). 2026 Jan 4;62(1):112. doi: 10.3390/medicina62010112 (PMC12843705; doi:10.3390/medicina62010112)
Supplement: Supplementary file 1 [file medicina-62-00112-s001.zip]

Archive with 2 entries (2 files):
- medicina-3997128-table S1.pdf
- medicina-3997128-table S2.pdf
